# Supplementary material for: Myor/ABF-1 Mrna Expression Marks Follicular Helper T Cells but Is Dispensable for Tfh Cell Differentiation and Function In Vivo
Source: PLoS One. 2013 Dec 26;8(12):e84415. doi: 10.1371/journal.pone.0084415 (PMC3873420; doi:10.1371/journal.pone.0084415)
Supplement: Table S1 — Microarray analysis of gene differentially expressed among in vitro-derived Th0 and Tfh-like cells. Results are expressed as log2 transformed ratio of spot intensity between Th0 and Tfh-like cells for each gene. MyoR is indicated in blue. (XLSX) [file pone.0084415.s004.xlsx]

## Sheet: Feuil1
	Table S1
	Probe set		Exp.1- Spot intensity				fold change1		Exp.2- Spot intensity				fold change2	mean fold change	symbol		name		ensembl accession number
		,	Th0	,	Tfh	,	Th0/Tfh	,	Th0	,	Tfh	,	Th0/Tfh			,		,
	1450334_at	,	8.91522	,	12.6358	,	-3.72056	,	7.96315	,	12.0186	,	-4.05548	-3.88802	Il21	,	interleukin 21	,	ENSMUSG00000027718
	1447849_s_at	,	4.34156	,	8.53958	,	-4.19802	,	4.22572	,	7.34668	,	-3.12097	-3.65949	Maf	,	avian musculoaponeurotic fibrosarcoma (v-maf) AS42 oncogene homolog	,	ENSMUSG00000055435
	1456060_at	,	6.70612	,	10.4804	,	-3.77425	,	6.37184	,	9.66092	,	-3.28908	-3.53166	Maf	,	avian musculoaponeurotic fibrosarcoma (v-maf) AS42 oncogene homolog	,	ENSMUSG00000055435
	1416168_at	,	5.95782	,	9.28946	,	-3.33165	,	5.41323	,	8.28089	,	-2.86766	-3.09966	Serpinf1	,	serine (or cysteine) peptidase inhibitor, clade F, member 1	,	ENSMUSG00000000753
	1423310_at	,	3.72082	,	6.74292	,	-3.0221	,	3.30138	,	6.11	,	-2.80863	-2.91536	Tpbg	,	trophoblast glycoprotein	,	ENSMUSG00000035274
	1421199_at	,	3.62597	,	6.72593	,	-3.09996	,	3.08769	,	5.77104	,	-2.68334	-2.89165	Dlg2	,	discs, large homolog 2 (Drosophila)	,	ENSMUSG00000052572
	1435828_at	,	4.22877	,	7.42223	,	-3.19346	,	3.85568	,	6.13714	,	-2.28146	-2.73746	Maf	,	avian musculoaponeurotic fibrosarcoma (v-maf) AS42 oncogene homolog	,	ENSMUSG00000055435
	1421375_a_at	,	7.65109	,	10.1116	,	-2.46048	,	7.40278	,	9.95821	,	-2.55543	-2.50795	S100a6	,	S100 calcium binding protein A6 (calcyclin)	,	ENSMUSG00000001025
	1448613_at	,	7.32151	,	10.0723	,	-2.75082	,	7.22465	,	9.43595	,	-2.2113	-2.48106	Ecm1	,	extracellular matrix protein 1	,	ENSMUSG00000028108
	1433942_at	,	5.85391	,	7.75192	,	-1.89801	,	4.65391	,	7.67168	,	-3.01777	-2.45789	Myo6	,	myosin VI	,	ENSMUSG00000033577
	1418944_at	,	4.94874	,	7.14233	,	-2.19358	,	4.31706	,	6.96304	,	-2.64598	-2.41978	Cysltr1	,	cysteinyl leukotriene receptor 1	,	ENSMUSG00000052821
	1447288_at	,	5.3232	,	6.97464	,	-1.65144	,	4.25383	,	7.36292	,	-3.10909	-2.38026	NA	,	NA	,	NA
	1444073_at	,	4.08162	,	6.94694	,	-2.86532	,	4.09023	,	5.89847	,	-1.80824	-2.33678	Maf	,	avian musculoaponeurotic fibrosarcoma (v-maf) AS42 oncogene homolog	,	ENSMUSG00000055435
	1423500_a_at	,	4.31875	,	6.38854	,	-2.06979	,	4.30969	,	6.80908	,	-2.49939	-2.28459	Sox5	,	SRY-box containing gene 5	,	ENSMUSG00000041540
	1418489_a_at	,	6.44979	,	8.94689	,	-2.4971	,	6.57992	,	8.62964	,	-2.04971	-2.27341	Calcrl	,	calcitonin receptor-like	,	ENSMUSG00000059588
	1441539_at	,	4.03453	,	6.10393	,	-2.0694	,	4.14925	,	6.60012	,	-2.45086	-2.26013	NA	,	NA	,	NA
	1423312_at	,	3.59102	,	6.11203	,	-2.52101	,	3.815	,	5.71874	,	-1.90375	-2.21238	Tpbg	,	trophoblast glycoprotein	,	ENSMUSG00000035274
	1423311_s_at	,	3.53407	,	5.86387	,	-2.3298	,	3.38499	,	5.44222	,	-2.05723	-2.19352	Tpbg	,	trophoblast glycoprotein	,	ENSMUSG00000035274
	1439768_x_at	,	7.61058	,	9.33524	,	-1.72466	,	6.27551	,	8.91798	,	-2.64247	-2.18356	Sema4f	,	sema domain, immunoglobulin domain (Ig), TM domain, and short cytoplasmic domain	,	ENSMUSG00000000627
	1449282_at	,	5.59148	,	7.54415	,	-1.95267	,	4.70511	,	7.1011	,	-2.39599	-2.17433	Cysltr1	,	cysteinyl leukotriene receptor 1	,	ENSMUSG00000052821
	1448804_at	,	7.85097	,	9.60647	,	-1.75551	,	6.98952	,	9.55506	,	-2.56554	-2.16052	Cyp11a1	,	cytochrome P450, family 11, subfamily a, polypeptide 1	,	ENSMUSG00000032323
	1433184_at	,	4.41734	,	6.59338	,	-2.17603	,	4.58345	,	6.58227	,	-1.99881	-2.08742	6720477C19Rik	,	RIKEN cDNA 6720477C19 gene	,	NA
	1446461_at	,	4.17713	,	6.35018	,	-2.17304	,	4.49341	,	6.49209	,	-1.99867	-2.08586	NA	,	NA	,	NA
	1441679_at	,	3.71286	,	6.39936	,	-2.6865	,	4.8141	,	6.27038	,	-1.45628	-2.07139	NA	,	NA	,	NA
	1419136_at	,	7.91054	,	10.2115	,	-2.30096	,	8.83352	,	10.5991	,	-1.76561	-2.03329	Akr1c18	,	aldo-keto reductase family 1, member C18	,	ENSMUSG00000021214
	1438148_at	,	4.81814	,	6.25753	,	-1.43939	,	5.4483	,	7.94823	,	-2.49993	-1.96966	Cxcl3	,	chemokine (C-X-C motif) ligand 3	,	ENSMUSG00000029379
	1423756_s_at	,	9.64143	,	11.3389	,	-1.69749	,	8.75619	,	10.9706	,	-2.21444	-1.95597	Igfbp4	,	insulin-like growth factor binding protein 4	,	ENSMUSG00000017493
	1426808_at	,	8.74763	,	11.1833	,	-2.43568	,	8.83207	,	10.2717	,	-1.43965	-1.93767	Lgals3	,	lectin, galactose binding, soluble 3	,	ENSMUSG00000050335
	1458194_at	,	4.9813	,	6.73605	,	-1.75474	,	5.11737	,	7.12218	,	-2.00481	-1.87978	NA	,	NA	,	NA
	1455535_at	,	3.67948	,	5.6249	,	-1.94542	,	3.75114	,	5.51904	,	-1.76789	-1.85666	Sox5	,	SRY-box containing gene 5	,	ENSMUSG00000041540
	1449254_at	,	4.47307	,	6.81153	,	-2.33846	,	4.05173	,	5.41202	,	-1.36029	-1.84937	Spp1	,	secreted phosphoprotein 1	,	ENSMUSG00000029304
	1421992_a_at	,	8.11704	,	9.74588	,	-1.62884	,	7.39315	,	9.4609	,	-2.06776	-1.8483	Igfbp4	,	insulin-like growth factor binding protein 4	,	ENSMUSG00000017493
	1440827_x_at	,	3.02648	,	5.26158	,	-2.2351	,	3.13197	,	4.57684	,	-1.44486	-1.83998	Sox5	,	SRY-box containing gene 5	,	ENSMUSG00000041540
	1437473_at	,	4.73813	,	6.75519	,	-2.01706	,	4.60212	,	6.21528	,	-1.61316	-1.81511	Maf	,	avian musculoaponeurotic fibrosarcoma (v-maf) AS42 oncogene homolog	,	ENSMUSG00000055435
	1440685_at	,	6.42473	,	8.76721	,	-2.34249	,	7.21741	,	8.43811	,	-1.2207	-1.78159	NA	,	NA	,	NA
	1437405_a_at	,	10.3883	,	11.9836	,	-1.59533	,	9.66197	,	11.6281	,	-1.9661	-1.78071	Igfbp4	,	insulin-like growth factor binding protein 4	,	ENSMUSG00000017493
	1418417_at	,	6.64224	,	8.42322	,	-1.78098	,	6.0184	,	7.79621	,	-1.77781	-1.77939	Msc	,	musculin	,	ENSMUSG00000025930
	1425814_a_at	,	9.09302	,	11.1932	,	-2.10013	,	9.26742	,	10.7208	,	-1.45334	-1.77673	Calcrl	,	calcitonin receptor-like	,	ENSMUSG00000059588
	1425942_a_at	,	6.5134	,	7.96042	,	-1.44701	,	6.36703	,	8.2326	,	-1.86557	-1.65629	Gpm6b	,	glycoprotein m6b	,	ENSMUSG00000031342
	1448562_at	,	6.45701	,	8.01845	,	-1.56145	,	5.25121	,	6.97678	,	-1.72557	-1.64351	Upp1	,	uridine phosphorylase 1	,	ENSMUSG00000020407
	1417898_a_at	,	6.50306	,	8.3801	,	-1.87704	,	6.43962	,	7.81384	,	-1.37422	-1.62563	Gzma	,	granzyme A	,	ENSMUSG00000023132
	1437406_x_at	,	9.91213	,	11.5065	,	-1.59437	,	9.51647	,	11.1626	,	-1.64612	-1.62025	Igfbp4	,	insulin-like growth factor binding protein 4	,	ENSMUSG00000017493
	1422191_at	,	4.65885	,	6.42752	,	-1.76867	,	4.63623	,	6.08926	,	-1.45304	-1.61085	Cd200r1	,	CD200 receptor 1	,	ENSMUSG00000022667
	1423091_a_at	,	8.31948	,	9.66232	,	-1.34284	,	7.85524	,	9.68095	,	-1.82571	-1.58427	Gpm6b	,	glycoprotein m6b	,	ENSMUSG00000031342
	1457911_at	,	3.48891	,	5.49718	,	-2.00827	,	3.44783	,	4.58411	,	-1.13628	-1.57228	A930002I21Rik	,	RIKEN cDNA A930002I21 gene	,	ENSMUSG00000050179
	1420394_s_at	,	10.1316	,	11.8509	,	-1.71938	,	9.96534	,	11.3591	,	-1.39373	-1.55655	Lilrb4	,	leukocyte immunoglobulin-like receptor, subfamily B, member 4	,	ENSMUSG00000062593
	1418824_at	,	3.7772	,	5.32566	,	-1.54845	,	5.6092	,	7.16529	,	-1.55609	-1.55227	Arf6	,	ADP-ribosylation factor 6	,	ENSMUSG00000044147
	1419532_at	,	6.63352	,	8.59089	,	-1.95738	,	6.36243	,	7.46516	,	-1.10273	-1.53005	Il1r2	,	interleukin 1 receptor, type II	,	ENSMUSG00000026073
	1424542_at	,	5.28477	,	6.76759	,	-1.48283	,	5.40221	,	6.95539	,	-1.55318	-1.518	S100a4	,	S100 calcium binding protein A4	,	ENSMUSG00000001020
	1423607_at	,	4.42028	,	6.02028	,	-1.59999	,	4.10489	,	5.51725	,	-1.41235	-1.50617	Lum	,	lumican	,	ENSMUSG00000036446
	1424727_at	,	5.46368	,	7.25431	,	-1.79063	,	5.62178	,	6.794	,	-1.17221	-1.48142	Ccr5	,	chemokine (C-C motif) receptor 5	,	ENSMUSG00000079227
	1450391_a_at	,	5.23006	,	6.92074	,	-1.69068	,	4.8495	,	6.11982	,	-1.27032	-1.4805	Mgll	,	monoglyceride lipase	,	ENSMUSG00000033174
	1431394_a_at	,	5.07143	,	6.82739	,	-1.75595	,	5.48271	,	6.68759	,	-1.20488	-1.48042	Lrrk2	,	leucine-rich repeat kinase 2	,	ENSMUSG00000036273
	1440440_at	,	6.22506	,	7.2713	,	-1.04624	,	5.97617	,	7.85117	,	-1.875	-1.46062	NA	,	NA	,	NA
	1421991_a_at	,	7.42017	,	8.70517	,	-1.285	,	6.83386	,	8.40344	,	-1.56958	-1.42729	Igfbp4	,	insulin-like growth factor binding protein 4	,	ENSMUSG00000017493
	1435176_a_at	,	10.4427	,	11.794	,	-1.3513	,	9.95492	,	11.4169	,	-1.46202	-1.40666	Id2	,	inhibitor of DNA binding 2	,	ENSMUSG00000020644
	1424588_at	,	6.13355	,	7.57544	,	-1.44189	,	5.87484	,	7.21966	,	-1.34482	-1.39336	Srgap3	,	SLIT-ROBO Rho GTPase activating protein 3	,	ENSMUSG00000030257
	1447774_x_at	,	5.7814	,	6.8272	,	-1.0458	,	5.47782	,	7.2046	,	-1.72679	-1.3863	5730469M10Rik	,	RIKEN cDNA 5730469M10 gene	,	ENSMUSG00000021792
	1423757_x_at	,	8.95806	,	10.2452	,	-1.28714	,	8.47078	,	9.943	,	-1.47222	-1.37968	Igfbp4	,	insulin-like growth factor binding protein 4	,	ENSMUSG00000017493
	1422537_a_at	,	8.71074	,	10.118	,	-1.4073	,	8.48352	,	9.81052	,	-1.327	-1.36715	Id2	,	inhibitor of DNA binding 2	,	ENSMUSG00000020644
	1449170_at	,	5.5724	,	6.93907	,	-1.36667	,	5.34999	,	6.70983	,	-1.35983	-1.36325	Piwil2	,	piwi-like homolog 2 (Drosophila)	,	ENSMUSG00000033644
	1432189_a_at	,	5.193	,	6.65135	,	-1.45834	,	5.44981	,	6.69661	,	-1.2468	-1.35257	Sox5	,	SRY-box containing gene 5	,	ENSMUSG00000041540
	1449280_at	,	4.24453	,	5.80763	,	-1.5631	,	3.38927	,	4.51565	,	-1.12638	-1.34474	Esm1	,	endothelial cell-specific molecule 1	,	ENSMUSG00000042379
	1420715_a_at	,	6.10086	,	7.20535	,	-1.10448	,	5.95154	,	7.52949	,	-1.57794	-1.34121	Pparg	,	peroxisome proliferator activated receptor gamma	,	ENSMUSG00000000440
	1418766_s_at	,	5.0942	,	6.42478	,	-1.33058	,	5.42072	,	6.73971	,	-1.31899	-1.32478	Timd2	,	T-cell immunoglobulin and mucin domain containing 2	,	ENSMUSG00000040413
	1448501_at	,	7.69033	,	9.2587	,	-1.56836	,	7.64688	,	8.71557	,	-1.06869	-1.31853	Tspan6	,	tetraspanin 6	,	ENSMUSG00000067377
	1458440_at	,	6.59472	,	7.77116	,	-1.17645	,	6.31933	,	7.75904	,	-1.43971	-1.30808	Specc1	,	sperm antigen with calponin homology and coiled-coil domains 1	,	ENSMUSG00000042331
	1422053_at	,	9.0267	,	10.2854	,	-1.25873	,	9.64216	,	10.9935	,	-1.35131	-1.30502	Inhba	,	inhibin beta-A	,	ENSMUSG00000041324
	1437927_at	,	3.91406	,	5.24362	,	-1.32957	,	3.58152	,	4.85948	,	-1.27796	-1.30377	Dlg2	,	discs, large homolog 2 (Drosophila)	,	ENSMUSG00000052572
	1455030_at	,	4.92933	,	6.22776	,	-1.29843	,	4.7752	,	6.08069	,	-1.30549	-1.30196	Ptprj	,	protein tyrosine phosphatase, receptor type, J	,	ENSMUSG00000025314
	1421642_a_at	,	6.43925	,	7.6046	,	-1.16534	,	5.40384	,	6.83812	,	-1.43428	-1.29981	Cysltr2	,	cysteinyl leukotriene receptor 2	,	ENSMUSG00000033470
	1427167_at	,	5.66589	,	6.81048	,	-1.14459	,	5.39483	,	6.81632	,	-1.42149	-1.28304	Armcx4	,	armadillo repeat containing, X-linked 4	,	ENSMUSG00000049804
	1449823_at	,	4.39746	,	5.49346	,	-1.09601	,	4.26873	,	5.73608	,	-1.46735	-1.28168	Dach2	,	dachshund 2 (Drosophila)	,	ENSMUSG00000025592
	1424254_at	,	5.82405	,	6.93322	,	-1.10917	,	5.58929	,	7.02591	,	-1.43662	-1.2729	Ifitm1	,	interferon induced transmembrane protein 1	,	ENSMUSG00000025491
	1448213_at	,	6.34489	,	7.47591	,	-1.13102	,	6.23367	,	7.63722	,	-1.40355	-1.26728	Anxa1	,	annexin A1	,	ENSMUSG00000024659
	1447156_at	,	7.00643	,	8.23286	,	-1.22643	,	6.9034	,	8.18581	,	-1.2824	-1.25442	NA	,	NA	,	NA
	1439824_at	,	9.42819	,	10.6192	,	-1.19097	,	9.08009	,	10.3667	,	-1.28657	-1.23877	Chm	,	choroidermia	,	ENSMUSG00000025531
	1416041_at	,	5.93939	,	7.40358	,	-1.46419	,	5.98123	,	6.98408	,	-1.00285	-1.23352	Sgk1	,	serum/glucocorticoid regulated kinase 1	,	ENSMUSG00000019970
	1424011_at	,	5.67289	,	6.76585	,	-1.09296	,	5.43178	,	6.78641	,	-1.35463	-1.2238	Aqp9	,	aquaporin 9	,	ENSMUSG00000032204
	1422259_a_at	,	4.33008	,	5.75349	,	-1.42341	,	4.22928	,	5.23447	,	-1.00519	-1.2143	Ccr5	,	chemokine (C-C motif) receptor 5	,	ENSMUSG00000079227
	1452716_at	,	7.6639	,	8.70814	,	-1.04424	,	7.62613	,	8.99255	,	-1.36642	-1.20533	5730469M10Rik	,	RIKEN cDNA 5730469M10 gene	,	ENSMUSG00000021792
	1421840_at	,	6.72681	,	7.75316	,	-1.02635	,	5.82177	,	7.19602	,	-1.37425	-1.2003	Abca1	,	ATP-binding cassette, sub-family A (ABC1), member 1	,	ENSMUSG00000015243
	1416529_at	,	6.71712	,	7.76985	,	-1.05273	,	6.08879	,	7.43479	,	-1.346	-1.19936	Emp1	,	epithelial membrane protein 1	,	ENSMUSG00000030208
	1448471_a_at	,	10.9961	,	12.1192	,	-1.12312	,	10.6836	,	11.9439	,	-1.26033	-1.19173	Ctla2a	,	cytotoxic T lymphocyte-associated protein 2 alpha	,	ENSMUSG00000044258
	1445068_at	,	8.47604	,	9.78963	,	-1.31359	,	8.82492	,	9.8833	,	-1.05837	-1.18598	Malt1	,	mucosa associated lymphoid tissue lymphoma translocation gene 1	,	ENSMUSG00000032688
	1415995_at	,	10.1033	,	11.3556	,	-1.25229	,	10.1462	,	11.2486	,	-1.10239	-1.17734	Casp6	,	caspase 6	,	ENSMUSG00000027997
	1438945_x_at	,	5.66142	,	6.89382	,	-1.23239	,	5.61536	,	6.71945	,	-1.1041	-1.16824	Gja1	,	gap junction protein, alpha 1	,	ENSMUSG00000050953
	1441482_at	,	2.92723	,	3.93838	,	-1.01115	,	3.13502	,	4.36171	,	-1.22668	-1.11892	Map2k6	,	mitogen-activated protein kinase kinase 6	,	ENSMUSG00000020623
	1418765_at	,	5.05167	,	6.21449	,	-1.16282	,	5.218	,	6.27097	,	-1.05297	-1.1079	Timd2	,	T-cell immunoglobulin and mucin domain containing 2	,	ENSMUSG00000040413
	1458524_at	,	4.86365	,	5.98085	,	-1.11719	,	4.92127	,	5.99583	,	-1.07456	-1.09588	Fndc3a	,	fibronectin type III domain containing 3a	,	ENSMUSG00000033487
	1424863_a_at	,	8.02193	,	9.07878	,	-1.05685	,	7.83024	,	8.90726	,	-1.07702	-1.06694	Hipk2	,	homeodomain interacting protein kinase 2	,	ENSMUSG00000061436
	1424965_at	,	10.1811	,	11.1833	,	-1.00222	,	10.0589	,	11.1289	,	-1.07	-1.03611	Lpxn	,	leupaxin	,	ENSMUSG00000024696
	1429673_at	,	6.58007	,	7.58109	,	-1.00102	,	6.73416	,	7.74123	,	-1.00707	-1.00405	5830407E08Rik	,	RIKEN cDNA 5830407E08 gene	,	NA
	1450750_a_at	,	8.13689	,	7.03067	,	1.10622	,	9.04825	,	8.0197	,	1.02856	1.06739	Nr4a2	,	nuclear receptor subfamily 4, group A, member 2	,	ENSMUSG00000026826
	1438796_at	,	11.7767	,	10.679	,	1.09773	,	12.2651	,	11.2038	,	1.0613	1.07951	Nr4a3	,	nuclear receptor subfamily 4, group A, member 3	,	ENSMUSG00000028341
	1450813_a_at	,	6.68092	,	5.56086	,	1.12006	,	6.31474	,	5.24976	,	1.06498	1.09252	Tnni1	,	troponin I, skeletal, slow 1	,	ENSMUSG00000026418
	1425470_at	,	7.35992	,	6.16979	,	1.19013	,	7.25873	,	6.23376	,	1.02498	1.10755	NA	,	NA	,	NA
	1450918_s_at	,	5.28061	,	4.16902	,	1.11159	,	5.29436	,	4.08883	,	1.20553	1.15856	Src	,	Rous sarcoma oncogene	,	ENSMUSG00000027646
	1447863_s_at	,	8.43012	,	7.16708	,	1.26304	,	9.6919	,	8.57513	,	1.11677	1.18991	Nr4a2	,	nuclear receptor subfamily 4, group A, member 2	,	ENSMUSG00000026826
	1427762_x_at	,	6.34451	,	5.02078	,	1.32373	,	6.68757	,	5.63057	,	1.057	1.19036	Hist1h2bp	,	histone cluster 1, H2bp	,	ENSMUSG00000069308
	1431658_at	,	4.78226	,	3.27294	,	1.50932	,	4.94662	,	3.92521	,	1.02142	1.26537	Hist1h4j	,	histone cluster 1, H4j	,	ENSMUSG00000060832
	1449858_at	,	6.77343	,	5.64688	,	1.12656	,	6.05414	,	4.63506	,	1.41908	1.27282	Cd86	,	CD86 antigen	,	ENSMUSG00000022901
	1427152_at	,	6.69224	,	5.15926	,	1.53298	,	6.5829	,	5.56202	,	1.02089	1.27694	Qser1	,	glutamine and serine rich 1	,	c(
	1433825_at	,	8.39567	,	7.12386	,	1.27182	,	8.23521	,	6.95064	,	1.28456	1.27819	Ntrk3	,	neurotrophic tyrosine kinase, receptor, type 3	,	ENSMUSG00000059146
	1432826_a_at	,	6.29344	,	4.90152	,	1.39193	,	6.15316	,	4.96963	,	1.18354	1.28773	Cd80	,	CD80 antigen	,	c(
	1448265_x_at	,	6.88276	,	5.35334	,	1.52942	,	7.11122	,	6.02692	,	1.0843	1.30686	Mpzl2	,	myelin protein zero-like 2	,	ENSMUSG00000032092
	1451289_at	,	4.95716	,	3.73687	,	1.22029	,	5.56105	,	4.1548	,	1.40625	1.31327	Dclk1	,	doublecortin-like kinase 1	,	ENSMUSG00000027797
	1433720_s_at	,	11.1456	,	9.50693	,	1.63869	,	11.4029	,	10.3859	,	1.01706	1.32787	Chchd10	,	coiled-coil-helix-coiled-coil-helix domain containing 10	,	ENSMUSG00000049422
	1426001_at	,	8.29524	,	6.67277	,	1.62247	,	7.58605	,	6.49066	,	1.09538	1.35893	Eomes	,	eomesodermin homolog (Xenopus laevis)	,	ENSMUSG00000032446
	1435292_at	,	7.32609	,	6.02558	,	1.30051	,	7.58261	,	6.13673	,	1.44589	1.3732	Tbc1d4	,	TBC1 domain family, member 4	,	ENSMUSG00000033083
	1416236_a_at	,	7.7051	,	6.127	,	1.5781	,	8.08078	,	6.91233	,	1.16845	1.37327	Mpzl2	,	myelin protein zero-like 2	,	ENSMUSG00000032092
	1444552_at	,	6.90007	,	5.84431	,	1.05575	,	6.9981	,	5.30317	,	1.69493	1.37534	NA	,	NA	,	NA
	1453055_at	,	5.85919	,	4.84936	,	1.00983	,	6.91425	,	5.14512	,	1.76913	1.38948	Sema6d	,	sema domain, transmembrane domain (TM), and cytoplasmic domain, (semaphorin) 6D	,	ENSMUSG00000027200
	1436990_s_at	,	12.6453	,	10.9729	,	1.67237	,	12.8769	,	11.7679	,	1.10897	1.39067	Chchd10	,	coiled-coil-helix-coiled-coil-helix domain containing 10	,	ENSMUSG00000049422
	1452540_a_at	,	11.9518	,	10.3059	,	1.64592	,	12.0061	,	10.87	,	1.13611	1.39102	Hist1h2bp	,	histone cluster 1, H2bp	,	ENSMUSG00000069308
	1422948_s_at	,	11.6094	,	9.90147	,	1.70789	,	11.7016	,	10.6095	,	1.09207	1.39998	Hist1h3a	,	histone cluster 1, H3a	,	ENSMUSG00000069265
	1418367_x_at	,	9.13165	,	7.61354	,	1.51811	,	9.3	,	8.0059	,	1.29411	1.40611	Hist2h2aa1	,	histone cluster 2, H2aa1	,	ENSMUSG00000064220
	1440852_at	,	5.70326	,	4.42377	,	1.27948	,	6.1199	,	4.51928	,	1.60062	1.44005	Idi2	,	isopentenyl-diphosphate delta isomerase 2	,	ENSMUSG00000033520
	1460314_s_at	,	10.6576	,	8.91813	,	1.73943	,	10.714	,	9.52935	,	1.18463	1.46203	Hist2h3c1	,	histone cluster 2, H3c1	,	ENSMUSG00000070392
	1421688_a_at	,	9.30523	,	7.57576	,	1.72947	,	10.1896	,	8.99083	,	1.19877	1.46412	Ccl1	,	chemokine (C-C motif) ligand 1	,	ENSMUSG00000020702
	1438466_at	,	5.28557	,	3.69575	,	1.58982	,	5.03312	,	3.66469	,	1.36843	1.47912	Dnahc7b	,	dynein, axonemal, heavy chain 7B	,	ENSMUSG00000041144
	1451006_at	,	7.31561	,	5.64037	,	1.67524	,	6.59291	,	5.3099	,	1.28301	1.47912	Xdh	,	xanthine dehydrogenase	,	ENSMUSG00000024066
	1454460_at	,	6.36787	,	4.8903	,	1.47757	,	7.25148	,	5.76904	,	1.48245	1.48001	5730433N10Rik	,	RIKEN cDNA 5730433N10 gene	,	NA
	1450276_a_at	,	7.52939	,	5.56762	,	1.96177	,	7.37829	,	6.32816	,	1.05013	1.50595	Scin	,	scinderin	,	ENSMUSG00000002565
	1418366_at	,	8.90199	,	7.23201	,	1.66999	,	9.15917	,	7.72635	,	1.43282	1.5514	Hist2h2aa1	,	histone cluster 2, H2aa1	,	ENSMUSG00000064220
	1439790_at	,	8.40337	,	6.49439	,	1.90898	,	8.82721	,	7.6253	,	1.20191	1.55544	Serpinb9	,	serine (or cysteine) peptidase inhibitor, clade B, member 9	,	ENSMUSG00000045827
	1435172_at	,	8.9892	,	6.95525	,	2.03395	,	7.6958	,	6.59929	,	1.09651	1.56523	Eomes	,	eomesodermin homolog (Xenopus laevis)	,	ENSMUSG00000032446
	1418803_a_at	,	8.97131	,	7.06292	,	1.90839	,	9.13258	,	7.82511	,	1.30747	1.60793	Fasl	,	Fas ligand (TNF superfamily, member 6)	,	ENSMUSG00000000817
	1416111_at	,	10.4972	,	9.09557	,	1.40165	,	10.3578	,	8.53826	,	1.81957	1.61061	Cd83	,	CD83 antigen	,	ENSMUSG00000015396
	1431231_at	,	6.71448	,	4.87621	,	1.83827	,	7.40802	,	5.93158	,	1.47644	1.65735	Hist1h3f	,	histone cluster 1, H3f	,	ENSMUSG00000059309
	1448594_at	,	7.02578	,	4.78208	,	2.24371	,	7.08124	,	5.90744	,	1.1738	1.70875	Wisp1	,	WNT1 inducible signaling pathway protein 1	,	ENSMUSG00000005124
	1433920_at	,	6.31809	,	4.58069	,	1.7374	,	6.68852	,	4.96221	,	1.72631	1.73186	Sema4c	,	sema domain, immunoglobulin domain (Ig), transmembrane domain (TM) and short cytoplasmic domain, (semaphorin) 4C	,	ENSMUSG00000026121
	1453568_at	,	9.97808	,	8.01037	,	1.96771	,	9.26295	,	7.71481	,	1.54814	1.75793	Dapl1	,	death associated protein-like 1	,	ENSMUSG00000026989
	1416514_a_at	,	7.09823	,	5.1388	,	1.95944	,	6.1134	,	4.4468	,	1.6666	1.81302	Fscn1	,	fascin homolog 1, actin bundling protein (Strongylocentrotus purpuratus)	,	ENSMUSG00000029581
	1420401_a_at	,	8.0316	,	5.79583	,	2.23577	,	9.20728	,	7.80221	,	1.40507	1.82042	Ramp3	,	receptor (calcitonin) activity modifying protein 3	,	ENSMUSG00000041046
	1428014_at	,	6.95108	,	4.55464	,	2.39644	,	7.03015	,	5.74283	,	1.28732	1.84188	Hist1h4h	,	histone cluster 1, H4h	,	ENSMUSG00000060981
	1427429_at	,	12.2204	,	10.2029	,	2.01755	,	12.4451	,	10.7723	,	1.67279	1.84517	Csf2	,	colony stimulating factor 2 (granulocyte-macrophage)	,	ENSMUSG00000018916
	1451620_at	,	6.8252	,	4.37822	,	2.44698	,	7.00227	,	5.73561	,	1.26665	1.85682	C1ql3	,	C1q-like 3	,	ENSMUSG00000049630
	1449235_at	,	10.2677	,	8.05447	,	2.21319	,	10.4651	,	8.8384	,	1.62667	1.91993	Fasl	,	Fas ligand (TNF superfamily, member 6)	,	ENSMUSG00000000817
	1421137_a_at	,	6.02035	,	3.65712	,	2.36322	,	5.07252	,	3.40494	,	1.66758	2.0154	Pkib	,	protein kinase inhibitor beta, cAMP dependent, testis specific	,	ENSMUSG00000019876
	1418449_at	,	10.6968	,	8.44206	,	2.25476	,	10.5107	,	8.37322	,	2.13745	2.19611	Lad1	,	ladinin	,	ENSMUSG00000041782
	1422398_at	,	7.88544	,	4.66567	,	3.21977	,	7.43308	,	5.94162	,	1.49146	2.35561	Hist1h1e	,	histone cluster 1, H1e	,	ENSMUSG00000051627
	1425947_at	,	11.8218	,	9.2422	,	2.5796	,	12.5007	,	9.86275	,	2.63796	2.60878	Ifng	,	interferon gamma	,	ENSMUSG00000055170
	1450297_at	,	6.72533	,	3.23547	,	3.48986	,	6.8377	,	4.32452	,	2.51318	3.00152	Il6	,	interleukin 6	,	ENSMUSG00000025746
